# Supplementary material for: An inflammatory bowel disease-associated SNP increases local thyroglobulin expression to develop inflammation in miniature dachshunds
Source: Front Vet Sci. 2023 Jul 14;10:1192888. doi: 10.3389/fvets.2023.1192888 (PMC10375717; doi:10.3389/fvets.2023.1192888)
Supplement: Supplementary Table 1 — Details of MDs and other breeds included in this study. [file Table_1.XLSX]

## Sheet: Patient Signalment
Supplementary Table 1
Characteristics of miniature dachshunds and dogs of other breeds included in the study.
Case Number	Breed	Disease	Age	Sex	Samples	Experiment
1	Miniature Dachshund	ICRP	9	SF	ICRP lesion	Whole Exome Sequencing
2	Miniature Dachshund	ICRP	9	CM	ICRP lesion	Whole Exome Sequencing
3	Beagle	Healthy	1	CM	Colonic mucosa	Whole Exome Sequencing
4	Beagle	Healthy	1	SF	Colonic mucosa	Whole Exome Sequencing
5	Miniature Dachshund	ICRP	12	SF	Blood & Colon	Sanger sequencing and qPCR
6	Miniature Dachshund	ICRP	11	IM	Blood & Colon	Sanger sequencing and qPCR
7	Miniature Dachshund	ICRP	10	IM	Blood & Colon	Sanger sequencing and qPCR
8	Miniature Dachshund	ICRP	12	SF	Blood & Colon	Sanger sequencing and qPCR
9	Miniature Dachshund	ICRP	8	IM	Blood & Colon	Sanger sequencing and qPCR
10	Miniature Dachshund	ICRP	8	IM	Blood & Colon	Sanger sequencing and qPCR
11	Miniature Dachshund	ICRP	13	SF	Blood & Colon	Sanger sequencing and qPCR
12	Miniature Dachshund	ICRP	10	SF	Blood & Colon	Sanger sequencing and qPCR
13	Miniature Dachshund	ICRP	8	CM	Blood	Sanger sequencing
14	Miniature Dachshund	ICRP	12	SF	Blood	Sanger sequencing
15	Miniature Dachshund	ICRP	11	CM	Blood	Sanger sequencing
16	Miniature Dachshund	ICRP	10	SF	Blood	Sanger sequencing
17	Miniature Dachshund	ICRP	14	SF	Blood	Sanger sequencing
18	Miniature Dachshund	ICRP	7	IF	Blood	Sanger sequencing
19	Miniature Dachshund	ICRP	6	IM	Blood	Sanger sequencing
20	Miniature Dachshund	ICRP	12	CM	Blood	Sanger sequencing
21	Miniature Dachshund	ICRP	10	IF	Blood	Sanger sequencing
22	Miniature Dachshund	ICRP	7	SF	Blood	Sanger sequencing
23	Miniature Dachshund	ICRP		CM	Blood	Sanger sequencing
24	Miniature Dachshund	ICRP	12	SF	Blood	Sanger sequencing
25	Miniature Dachshund	ICRP	12	IM	Blood	Sanger sequencing
26	Miniature Dachshund	ICRP	7	SF	Blood	Sanger sequencing
27	Miniature Dachshund	ICRP	9	CM	Blood	Sanger sequencing
28	Miniature Dachshund	ICRP	9	CM	Blood	Sanger sequencing
29	Miniature Dachshund	ICRP	8	IM	Blood	Sanger sequencing
30	Miniature Dachshund	ICRP		SF	Blood	Sanger sequencing
31	Miniature Dachshund	ICRP	15	IM	Blood	Sanger sequencing
32	Miniature Dachshund	ICRP		IM	Blood	Sanger sequencing
33	Miniature Dachshund	ICRP	8	IF	Blood	Sanger sequencing
34	Miniature Dachshund	ICRP		SF	Blood	Sanger sequencing
35	Miniature Dachshund	ICRP	9	CM	Blood	Sanger sequencing
36	Miniature Dachshund	ICRP		IM	Blood	Sanger sequencing
37	Miniature Dachshund	ICRP		CM	Blood	Sanger sequencing
38	Miniature Dachshund	ICRP	9	SF	Blood	Sanger sequencing
39	Miniature Dachshund	ICRP	15	SF	Blood	Sanger sequencing
40	Miniature Dachshund	ICRP	7	IM	Blood	Sanger sequencing
41	Miniature Dachshund	ICRP	12	IM	Blood	Sanger sequencing
42	Miniature Dachshund	ICRP	13	SF	Blood	Sanger sequencing
43	Miniature Dachshund	ICRP	9	SF	Blood	Sanger sequencing
44	Miniature Dachshund	ICRP	9	IM	Blood	Sanger sequencing
45	Miniature Dachshund	ICRP	11	SF	Blood	Sanger sequencing
46	Miniature Dachshund	ICRP	9	SF	Blood	Sanger sequencing
47	Miniature Dachshund	ICRP	10	IM	Blood	Sanger sequencing
48	Miniature Dachshund	ICRP		IM	Blood	Sanger sequencing
49	Miniature Dachshund	ICRP		SF	Blood	Sanger sequencing
50	Miniature Dachshund	ICRP	14	IF	Blood	Sanger sequencing
51	Miniature Dachshund	ICRP	14	SF	Blood	Sanger sequencing
52	Miniature Dachshund	ICRP	13	CM	Blood	Sanger sequencing
53	Miniature Dachshund	ICRP	16	IM	Blood	Sanger sequencing
54	Miniature Dachshund	ICRP			ICRP in FFPE	Sanger sequencing
55	Miniature Dachshund	ICRP	13	IF	ICRP in FFPE	Sanger sequencing
56	Miniature Dachshund	ICRP	13	SF	ICRP in FFPE	Sanger sequencing
57	Miniature Dachshund	ICRP	15	CM	ICRP in FFPE	Sanger sequencing
58	Miniature Dachshund	ICRP	14	CM	ICRP in FFPE	Sanger sequencing
59	Miniature Dachshund	ICRP	17	SF	ICRP in FFPE	Sanger sequencing
60	Miniature Dachshund	ICRP	8	IM	ICRP in FFPE	Sanger sequencing
61	Miniature Dachshund	ICRP	10	CM	ICRP in FFPE	Sanger sequencing
62	Miniature Dachshund	ICRP	7	CM	ICRP in FFPE	Sanger sequencing
63	Miniature Dachshund	ICRP	12	IM	ICRP in FFPE	Sanger sequencing
64	Miniature Dachshund	ICRP	10	SF	ICRP in FFPE	Sanger sequencing
65	Miniature Dachshund	ICRP	6	CM	ICRP in FFPE	Sanger sequencing
66	Miniature Dachshund	ICRP	13	CM	ICRP in FFPE	Sanger sequencing
67	Miniature Dachshund	ICRP		IF	ICRP in FFPE	Sanger sequencing
68	Miniature Dachshund	ICRP	12	CM	ICRP in FFPE	Sanger sequencing
69	Miniature Dachshund	ICRP	13	SF	ICRP in FFPE	Sanger sequencing
70	Miniature Dachshund	ICRP	7	SF	ICRP in FFPE	Sanger sequencing
71	Miniature Dachshund	ICRP	8	IF	ICRP in FFPE	Sanger sequencing
72	Miniature Dachshund	ICRP	11	IM	ICRP in FFPE	Sanger sequencing
73	Miniature Dachshund	ICRP	10	SF	ICRP in FFPE	Sanger sequencing
74	Miniature Dachshund	ICRP	11	SF	ICRP in FFPE	Sanger sequencing
75	Miniature Dachshund	ICRP	13	IM	ICRP in FFPE	Sanger sequencing
76	Miniature Dachshund	ICRP	8	IM	ICRP in FFPE	Sanger sequencing
77	Miniature Dachshund	ICRP		IM	ICRP in FFPE	Sanger sequencing
78	Miniature Dachshund	ICRP	10	CM	ICRP in FFPE	Sanger sequencing
79	Miniature Dachshund	ICRP	12	SF	ICRP in FFPE	Sanger sequencing
80	Miniature Dachshund	ICRP			ICRP in FFPE	Sanger sequencing
81	Miniature Dachshund	ICRP	7	CM	ICRP in FFPE	Sanger sequencing
82	Miniature Dachshund	ICRP	6	IM	ICRP in FFPE	Sanger sequencing
83	Miniature Dachshund	ICRP	14	CM	ICRP in FFPE	Sanger sequencing
84	Miniature Dachshund	ICRP	12	IM	ICRP in FFPE	Sanger sequencing
85	Miniature Dachshund	ICRP	7	IF	ICRP in FFPE	Sanger sequencing
86	Miniature Dachshund	ICRP		SF	ICRP in FFPE	Sanger sequencing
87	Miniature Dachshund	ICRP	10	SF	ICRP in FFPE	Sanger sequencing
88	Miniature Dachshund	ICRP	9	CM	ICRP in FFPE	Sanger sequencing
89	Miniature Dachshund	ICRP	6	IF	ICRP in FFPE	Sanger sequencing
90	Miniature Dachshund	ICRP	16	IM	ICRP in FFPE	Sanger sequencing
91	Miniature Dachshund	ICRP	9	IF	ICRP in FFPE	Sanger sequencing
92	Miniature Dachshund	ICRP	9	IM	ICRP in FFPE	Sanger sequencing
93	Miniature Dachshund	ICRP		SF	ICRP in FFPE	Sanger sequencing
94	Miniature Dachshund	ICRP	5	CM	ICRP in FFPE	Sanger sequencing
95	Miniature Dachshund	ICRP	13	SF	ICRP in FFPE	Sanger sequencing
96	Miniature Dachshund	ICRP	3	IM	ICRP in FFPE	Sanger sequencing
97	Miniature Dachshund	ICRP	9	IM	ICRP in FFPE	Sanger sequencing
98	Miniature Dachshund	ICRP	10	SF	ICRP in FFPE	Sanger sequencing
99	Miniature Dachshund	ICRP	14	CM	ICRP in FFPE	Sanger sequencing
100	Miniature Dachshund	ICRP	11	SF	ICRP in FFPE	Sanger sequencing
101	Miniature Dachshund	ICRP	8	SF	ICRP in FFPE	Sanger sequencing
102	Miniature Dachshund	ICRP	12	CM	ICRP in FFPE	Sanger sequencing
103	Miniature Dachshund	ICRP	7	IM	ICRP in FFPE	Sanger sequencing
104	Miniature Dachshund	ICRP		SF	ICRP in FFPE	Sanger sequencing
105	Miniature Dachshund	ICRP	14	CM	ICRP in FFPE	Sanger sequencing
106	Miniature Dachshund	ICRP			ICRP in FFPE	Sanger sequencing
107	Miniature Dachshund	ICRP	12	CM	ICRP in FFPE	Sanger sequencing
108	Miniature Dachshund	ICRP	11	CM	ICRP in FFPE	Sanger sequencing
109	Miniature Dachshund	ICRP	11	SF	ICRP in FFPE	Sanger sequencing
110	Miniature Dachshund	ICRP	10	IM	ICRP in FFPE	Sanger sequencing
111	Miniature Dachshund	ICRP		IM	ICRP in FFPE	Sanger sequencing
112	Miniature Dachshund	ICRP	12	IM	ICRP in FFPE	Sanger sequencing
113	Miniature Dachshund	ICRP	5	SF	ICRP in FFPE	Sanger sequencing
114	Miniature Dachshund	ICRP	11	CM	ICRP in FFPE	Sanger sequencing
115	Miniature Dachshund	ICRP	9	CM	ICRP in FFPE	Sanger sequencing
116	Miniature Dachshund	ICRP	6	IM	ICRP in FFPE	Sanger sequencing
117	Miniature Dachshund	ICRP	8	SF	ICRP in FFPE	Sanger sequencing
118	Miniature Dachshund	ICRP	10	CM	ICRP in FFPE	Sanger sequencing
119	Miniature Dachshund	ICRP	11	CM	ICRP in FFPE	Sanger sequencing
120	Miniature Dachshund	ICRP		SF	ICRP in FFPE	Sanger sequencing
121	Miniature Dachshund	ICRP	6	IF	ICRP in FFPE	Sanger sequencing
122	Miniature Dachshund	ICRP	5	IF	ICRP in FFPE	Sanger sequencing
123	Miniature Dachshund	ICRP	6	SF	ICRP in FFPE	Sanger sequencing
124	Miniature Dachshund	ICRP	8	SF	ICRP in FFPE	Sanger sequencing
125	Miniature Dachshund	ICRP	7	CM	ICRP in FFPE	Sanger sequencing
126	Miniature Dachshund	ICRP	8	IF	ICRP in FFPE	Sanger sequencing
127	Miniature Dachshund	ICRP	9	CM	ICRP in FFPE	Sanger sequencing
128	Miniature Dachshund	ICRP	7	CM	ICRP in FFPE	Sanger sequencing
129	Miniature Dachshund	ICRP	11	CM	ICRP in FFPE	Sanger sequencing
130	Miniature Dachshund	ICRP	5	CM	ICRP in FFPE	Sanger sequencing
131	Miniature Dachshund	ICRP	10	SF	ICRP in FFPE	Sanger sequencing
132	Miniature Dachshund	ICRP	10	IF	ICRP in FFPE	Sanger sequencing
133	Miniature Dachshund	ICRP	5	CM	ICRP in FFPE	Sanger sequencing
134	Miniature Dachshund	ICRP	12	IF	ICRP in FFPE	Sanger sequencing
135	Miniature Dachshund	ICRP		IM	ICRP in FFPE	Sanger sequencing
136	Miniature Dachshund	ICRP	6	CM	ICRP in FFPE	Sanger sequencing
137	Miniature Dachshund	ICRP	7	CM	ICRP in FFPE	Sanger sequencing
138	Miniature Dachshund	ICRP	7	IM	ICRP in FFPE	Sanger sequencing
139	Miniature Dachshund	ICRP		CM	ICRP in FFPE	Sanger sequencing
140	Miniature Dachshund	ICRP	8	SF	ICRP in FFPE	Sanger sequencing
141	Miniature Dachshund	ICRP	9	IF	ICRP in FFPE	Sanger sequencing
142	Miniature Dachshund	ICRP	13	SF	ICRP in FFPE	Sanger sequencing
143	Miniature Dachshund	ICRP	7	SF	ICRP in FFPE	Sanger sequencing
144	Miniature Dachshund	ICRP	5	IM	ICRP in FFPE	Sanger sequencing
145	Miniature Dachshund	ICRP	5	SF	ICRP in FFPE	Sanger sequencing
146	Miniature Dachshund	ICRP	9	IF	ICRP in FFPE	Sanger sequencing
147	Miniature Dachshund	ICRP	8	CM	ICRP in FFPE	Sanger sequencing
148	Miniature Dachshund	ICRP	6		ICRP in FFPE	Sanger sequencing
149	Miniature Dachshund	ICRP	10	IF	ICRP in FFPE	Sanger sequencing
150	Miniature Dachshund	ICRP	9	CM	ICRP in FFPE	Sanger sequencing
151	Miniature Dachshund	ICRP	7	CM	ICRP in FFPE	Sanger sequencing
152	Miniature Dachshund	ICRP	9	CM	ICRP in FFPE	Sanger sequencing
153	Miniature Dachshund	ICRP	11	IM	ICRP in FFPE	Sanger sequencing
154	Miniature Dachshund	ICRP	6	IM	ICRP in FFPE	Sanger sequencing
155	Miniature Dachshund	ICRP	10	IM	ICRP in FFPE	Sanger sequencing
156	Miniature Dachshund	ICRP	8	SF	ICRP in FFPE	Sanger sequencing
157	Miniature Dachshund	ICRP	10	CM	ICRP in FFPE	Sanger sequencing
158	Miniature Dachshund	ICRP		CM	ICRP in FFPE	Sanger sequencing
159	Miniature Dachshund	ICRP	13	SF	ICRP in FFPE	Sanger sequencing
160	Miniature Dachshund	Healthy	8	SF	Blood	Sanger sequencing
161	Miniature Dachshund	Gastrointestinal Stromal Tumor	12	SF	Blood	Sanger sequencing
162	Miniature Dachshund	Chronic Lymphocytic Leukemia	9	CM	Blood	Sanger sequencing
163	Miniature Dachshund	Granulomatous Meningioencephalitis	13	IM	Blood	Sanger sequencing
164	Miniature Dachshund	Cholelithiasis	12	SF	Blood	Sanger sequencing
165	Miniature Dachshund	Pituitary Dependant Hyperadrenocorticism	13	CM	Blood	Sanger sequencing
166	Miniature Dachshund	Oral Squamous Cell Carcinoma	14	IF	Blood	Sanger sequencing
167	Miniature Dachshund	Hypothyroidism	12	SF	Blood	Sanger sequencing
168	Miniature Dachshund	Non Regenerative Immune Mediated Anemia	12	SF	Blood	Sanger sequencing
169	Miniature Dachshund	Hypothyroidism	13	SF	Blood	Sanger sequencing
170	Miniature Dachshund	Immune Mediated Poly Arthritis	10	SF	Blood	Sanger sequencing
171	Miniature Dachshund	Fever of Unknown Origin	12	SF	Blood	Sanger sequencing
172	Miniature Dachshund	Chronic Hepatitis	11	IM	Blood	Sanger sequencing
173	Miniature Dachshund	Chronic Rhinitis	12	IM	Blood	Sanger sequencing
174	Miniature Dachshund	Immune Mediated Poly Arthritis	12	IF	Blood	Sanger sequencing
175	Miniature Dachshund	Suspected Prostate Adenoma	10	SF	Blood	Sanger sequencing
176	Miniature Dachshund	Healthy	10	SF	Blood	Sanger sequencing
177	Miniature Dachshund	Healthy	10	SF	Blood	Sanger sequencing
178	Miniature Dachshund	pyometra	15	CM	Blood	Sanger sequencing
179	Miniature Dachshund	Healthy	13	SF	Blood	Sanger sequencing
180	Miniature Dachshund	Healthy	4	SF	Blood	Sanger sequencing
181	Miniature Dachshund	Chronic Kidney Disease	17	SF	Blood	Sanger sequencing
182	Miniature Dachshund	Progressive Retinal Atrophy	14	CM	Blood	Sanger sequencing
183	Miniature Dachshund	Healthy	5	CM	Blood	Sanger sequencing
184	Miniature Dachshund	Healthy	8	SF	Blood	Sanger sequencing
185	Miniature Dachshund	Healthy	10	CM	Blood	Sanger sequencing
186	Miniature Dachshund	Healthy	10	IM	Blood	Sanger sequencing
187	Miniature Dachshund	Healthy	9	SF	Blood	Sanger sequencing
188	Miniature Dachshund	Healthy	9	IF	Blood	Sanger sequencing
189	Miniature Dachshund	Healthy	12	SF	Blood	Sanger sequencing
190	Miniature Dachshund	Canine Atopic Dermatitis	12	SF	Blood	Sanger sequencing
191	Miniature Dachshund	Intervertebral Disc Disease	6	CM	Blood	Sanger sequencing
192	Miniature Dachshund	Healthy	11	CM	Blood	Sanger sequencing
193	Miniature Dachshund	Healthy	11		Blood	Sanger sequencing
194	Miniature Dachshund	Intervertebral Disc Disease	13	IF	Blood	Sanger sequencing
195	Miniature Dachshund	Intervertebral Disc Disease	7	IM	Blood	Sanger sequencing
196	Miniature Dachshund	Healthy	5	IM	Blood	Sanger sequencing
197	Miniature Dachshund	Healthy		CM	Blood	Sanger sequencing
198	Miniature Dachshund	Splenic Mass	7	SF	Blood	Sanger sequencing
199	Miniature Dachshund	Healthy	6	CM	Blood	Sanger sequencing
200	Miniature Dachshund	Healthy		CM	Blood	Sanger sequencing
201	Miniature Dachshund	Healthy	8	SF	Blood	Sanger sequencing
202	Miniature Dachshund	Healthy	13	SF	Blood	Sanger sequencing
203	Miniature Dachshund	Healthy	7	IM	Blood	Sanger sequencing
204	Miniature Dachshund	Elevated Liver Enzyme	14	IF	Blood	Sanger sequencing
205	Miniature Dachshund	Healthy	9	SF	Blood	Sanger sequencing
206	Miniature Dachshund	Hematochezia	11	SF	Blood	Sanger sequencing
207	Miniature Dachshund	Rectal Adenocarcinoma	14	SF	Blood	Sanger sequencing
208	Miniature Dachshund	Lymphocytic Plasmocytic Enteritis	14	CM	Blood	Sanger sequencing
209	Miniature Dachshund	Lymphocytic Plasmocytic Enteritis	7	SF	Blood	Sanger sequencing
210	Miniature Dachshund	Urinary Bladder Polyp	14	CM	Blood	Sanger sequencing
211	Miniature Dachshund	Suspected Systemic Lupus Erythematosus	15	SF	Blood	Sanger sequencing
212	Miniature Dachshund	Pancreatitis	11	IM	Blood	Sanger sequencing
213	Miniature Dachshund	Malignant neoplasia	13	IF	Blood	Sanger sequencing
214	Miniature Dachshund	Splenic mass, melena	10	SF	Blood	Sanger sequencing
215	Miniature Dachshund	Pancreatic cyst	10	SF	Blood	Sanger sequencing
216	Miniature Dachshund	Malignant Hepatic Mass	17	IM	Blood	Sanger sequencing
217	Miniature Dachshund	Acute Pancreatitis	14	CM	Blood	Sanger sequencing
218	Miniature Dachshund	Hepatic cycst	17	SF	Blood	Sanger sequencing
219	Miniature Dachshund	Suspected Non Regenerative Immune Mediated Anemia	15	SF	Blood	Sanger sequencing
220	Miniature Dachshund	Metastatic Adrenal tumor, pancreatitis	17	IF	Blood	Sanger sequencing
221	Miniature Dachshund	Pancreatitis, Dmelitus	11	SF	Blood	Sanger sequencing
222	Miniature Dachshund	Gall Bladder Mucocoele	14	CM	Blood	Sanger sequencing
223	Miniature Dachshund	Benign Liver nodule	15	SF	Blood	Sanger sequencing
224	Miniature Dachshund	Pancreatits	13	SF	Blood	Sanger sequencing
225	Miniature Dachshund	Susp Pituitary Tumor	13	SF	Blood	Sanger sequencing
226	Miniature Dachshund	Lymphocytic Plasmocytic Enteritis	14	CM	Blood	Sanger sequencing
227	Miniature Dachshund	Suspc Histiocytic Sarcoma	12	SF	Blood	Sanger sequencing
228	Miniature Dachshund	Chronic Kidney Disease	12	SF	Blood	Sanger sequencing
229	Miniature Dachshund	Suspected Gastric Mass	13	CM	Blood	Sanger sequencing
230	Miniature Dachshund	Squamous Cell Carcinoma	17	IM	Blood	Sanger sequencing
231	Miniature Dachshund	Idiopathic Seizure	16	CM	Blood	Sanger sequencing
232	Miniature Dachshund	Immune Mediated Hemolytic Anemia	16	IF	Blood	Sanger sequencing
233	Miniature Dachshund	Pancreatitis	15	IM	Blood	Sanger sequencing
234	Miniature Dachshund	Liver Tumor	12	IF	Blood	Sanger sequencing
235	Miniature Dachshund	Intervertebral Disc Disease	11	IM	Blood	Sanger sequencing
236	Miniature Dachshund	Hydrocephalus	11	IM	Blood	Sanger sequencing
237	Miniature Dachshund	Hemangiosarcoma	15	SF	Blood	Sanger sequencing
238	Miniature Dachshund	Immune Mediated Thrombocytopenia	11	IM	Blood	Sanger sequencing
239	Miniature Dachshund	Benign Prostatic Hyperplasia	9	IF	Blood	Sanger sequencing
240	Miniature Dachshund	Splenic mass	16	SF	Blood	Sanger sequencing
241	Miniature Dachshund	Malignant Melanoma	11	SF	Blood	Sanger sequencing
242	Miniature Dachshund	Pancreatitis	14	CM	Blood	Sanger sequencing
243	Miniature Dachshund	Idiopathic CRP elevation	12	SF	Blood	Sanger sequencing
244	Miniature Dachshund	Intervertebral Disc Disease	12	CM	Blood	Sanger sequencing
245	Miniature Dachshund	Pancreatitis	16	SF	Blood	Sanger sequencing
246	Miniature Dachshund	Malignant Liver Neoplasia	16	CM	Blood	Sanger sequencing
247	Miniature Dachshund	Nodular Hyperplasia	16	SF	Blood	Sanger sequencing
248	Miniature Dachshund	Idiopathic Epilepsy	13	CM	Blood	Sanger sequencing
249	Miniature Dachshund	Inappetance	16	SF	Blood	Sanger sequencing
250	Miniature Dachshund	Juvenile	Less than 1	IM	Blood	Sanger sequencing
251	Miniature Dachshund	Juvenile	Less than 1	IM	Blood	Sanger sequencing
252	Miniature Dachshund	Juvenile	Less than 1	IM	Blood	Sanger sequencing
253	Miniature Dachshund	Juvenile	Less than 1	IM	Blood	Sanger sequencing
254	Miniature Dachshund	Juvenile	Less than 1	IM	Blood	Sanger sequencing
255	Miniature Dachshund	Juvenile	Less than 1	IF	Blood	Sanger sequencing
256	Miniature Dachshund	Juvenile	Less than 1	IF	Blood	Sanger sequencing
257	Miniature Dachshund	Juvenile	Less than 1	IM	Blood	Sanger sequencing
258	Miniature Dachshund	Juvenile	Less than 1	IM	Blood	Sanger sequencing
259	Miniature Dachshund	Juvenile	Less than 1	IM	Blood	Sanger sequencing
260	Miniature Dachshund	Juvenile	Less than 1	IM	Blood	Sanger sequencing
261	Miniature Dachshund	Juvenile	Less than 1	IF	Blood	Sanger sequencing
262	Miniature Dachshund	Juvenile	Less than 1	IF	Blood	Sanger sequencing
263	Miniature Dachshund	Juvenile	Less than 1	IF	Blood	Sanger sequencing
264	Miniature Dachshund	Juvenile	Less than 1	IM	Blood	Sanger sequencing
265	Miniature Dachshund	Juvenile	Less than 1	IM	Blood	Sanger sequencing
266	Miniature Dachshund	Juvenile	Less than 1	IM	Blood	Sanger sequencing
267	Miniature Dachshund	Juvenile	Less than 1	IM	Blood	Sanger sequencing
268	Miniature Dachshund	Juvenile	Less than 1	IM	Blood	Sanger sequencing
269	Miniature Dachshund	Juvenile	Less than 1	IM	Blood	Sanger sequencing
270	Miniature Dachshund	Juvenile	Less than 1	IM	Blood	Sanger sequencing
271	Miniature Dachshund	Juvenile	Less than 1	IM	Blood	Sanger sequencing
272	Miniature Dachshund	Juvenile	Less than 1	IM	Blood	Sanger sequencing
273	Miniature Dachshund	Juvenile	Less than 1	IF	Blood	Sanger sequencing
274	Miniature Dachshund	Juvenile	Less than 1	IF	Blood	Sanger sequencing
275	Miniature Dachshund	Juvenile	Less than 1	IM	Blood	Sanger sequencing
276	Miniature Dachshund	Juvenile	Less than 1	IF	Blood	Sanger sequencing
277	Miniature Dachshund	Juvenile	Less than 1	IM	Blood	Sanger sequencing
278	Miniature Dachshund	Juvenile	Less than 1	IF	Blood	Sanger sequencing
279	Miniature Dachshund	Juvenile	Less than 1	IM	Blood	Sanger sequencing
280	Miniature Dachshund	Juvenile	Less than 1	IM	Blood	Sanger sequencing
281	Miniature Dachshund	Juvenile	Less than 1	IF	Blood	Sanger sequencing
282	Miniature Dachshund	Juvenile	Less than 1	IM	Blood	Sanger sequencing
283	Miniature Dachshund	Juvenile	Less than 1	IM	Blood	Sanger sequencing
284	Miniature Dachshund	Juvenile	Less than 1	IM	Blood	Sanger sequencing
285	Miniature Dachshund	Juvenile	Less than 1	IF	Blood	Sanger sequencing
286	Border Collie	Leukemia	11	IF	Blood	Sanger sequencing
287	Toy Poodle	Chronic Kidney Disease	11	SF	Blood	Sanger sequencing
288	Labrador Retriever	Chronic Myeloid Leukemia	9	IF	Blood	Sanger sequencing
289	Miniature Schnauzer	Chronic Kidney Disease	14	SF	Blood	Sanger sequencing
290	Shibainu Dog	Chronic Kidney Disease	15	SF	Blood	Sanger sequencing
291	Beagle	Healthy	3	IF	Blood	Sanger sequencing
292	Beagle	Healthy	2	IF	Blood	Sanger sequencing
293	Shih-Tzu	Idiopathic Vestibular Disease		SF	Blood	Sanger sequencing
294	Shih-Tzu	Idiopathic Vestibular Disease	12	SF	Blood	Sanger sequencing
295	Pembroke Welsh Corgi	Idiopathic Emesis	14	CM	Blood	Sanger sequencing
296	Pembroke Welsh Corgi	Addison Disease	13	CM	Blood	Sanger sequencing
297	Jack Russel Terrier	Tracheobronchomalacia	14	SF	Blood	Sanger sequencing
298	Chihuahua	Intervertebral Disc Disease	11	SF	Blood	Sanger sequencing
299	Cavalier King Charles Spaniel	Mitral Regurgitation	10	IM	Blood	Sanger sequencing
300	Chihuahua	MD	11	SF	Blood	Sanger sequencing
301	Shih-Tzu	Malassezia Dermatitis	10	CM	Blood	Sanger sequencing
302	Whippet	Intervertebral Disc Disease	12	SF	Blood	Sanger sequencing
303	Pembroke Welsh Corgi	Suspected Interstitial Pneumonia	15	CM	Blood	Sanger sequencing
304	Papillon	Perineal Hernia	14	IM	Blood	Sanger sequencing
305	Labrador Retriever	Thoracic Fibrosarcoma	5	IF	Blood	Sanger sequencing
306	Labrador Retriever	Healthy	10	SF	Blood	Sanger sequencing
307	Toy Poodle	Colitis	10	SF	Blood	Sanger sequencing
308	Mix	Colonic Adenoma	8	IM	Blood	Sanger sequencing
309	Yorkshire Terrier	Lymphocytic Plasmocytic Enteritis	12	CM	Blood	Sanger sequencing
310	Shih-Tzu	Oral Melanoma	10	SF	Blood	Sanger sequencing
311	French Bulldog	Suspected Vertebral Diseases	7	SF	Blood	Sanger sequencing
312	Toy Poodle	Suspected Pancreatic Tumor	11	SF	Blood	Sanger sequencing
313	Italian Greyhouund	Suspected Colitis	11	SF	Blood	Sanger sequencing
314	Jack Russel Terrier	Vestibular disease	14	CM	Blood	Sanger sequencing
315	Chihuahua	Plasmacytoma	15	SF	Blood	Sanger sequencing
316	Mix	Exocrine Pancreatic Insufficiency	1	SF	Blood	Sanger sequencing
317	Rottweiler	Addison Disease	10	SF	Blood	Sanger sequencing
318	Miniature Schnauzer	Cutaneous Lymphoma	14	SF	Blood	Sanger sequencing
319	American Cocker Spaniel	Immune Mediated Hemolytic Anemia	13	SF	Blood	Sanger sequencing
320	Beagle	Healthy	4	IF	Blood	Sanger sequencing
321	Mix	Healthy	3	IM	Blood	Sanger sequencing
322	Beagle	Healthy	2	IF	Blood	Sanger sequencing
323	Beagle	Healthy	2	IF	Blood	Sanger sequencing
324	Beagle	Healthy	2	IF	Blood	Sanger sequencing
325	Beagle	Healthy	2	IF	Blood	Sanger sequencing
Abbreviations	IM : Intact Male
	IF : Intact Female
	CM: Castrated Male
	SF : Spayed Female
