# Supplementary material for: An inflammatory bowel disease-associated SNP increases local thyroglobulin expression to develop inflammation in miniature dachshunds
Source: Front Vet Sci. 2023 Jul 14;10:1192888. doi: 10.3389/fvets.2023.1192888 (PMC10375717; doi:10.3389/fvets.2023.1192888)
Supplement: Supplementary Table 2 — Case details of MDs recruited for qPCR analysis. [file Table_2.XLSX]

## Sheet: Supple table 2
Supplementary Table 2
Case details of MDs recruited for qPCR analysis.
	T/T (n=5)		C/C (n=4)
Sex	Male (intact)	3 (2)	Male (intact)	3 (1)
	Female (intact)	2 (0)	Female (intact)	1 (0)
Age	6- 13 (median 9 years)		8- 12 (median 10.5 years)
Anti-inflammatory	Yes	3	Yes	1
	No	2	No	2
			Missing	1
Types of Medications	Prednisolone	3	None	0
	None	2	Antibiotics	2
			Prednisolone	1
			Missing	1
Histopathology
Infiltrative neutrophils		5/5		4/4
Infiltrative lymphocytes		5/5		3/4
Infiltrative macrophages		4/5		3/4
Infiltrative plasma cells		1/5		2/4
Osteoid formation		1/4		2/4
Malignant signs		2/3		0/4
Lesion stage	I	0		0
	II	3		2
	III	2		2
