# Supplementary material for: An inflammatory bowel disease-associated SNP increases local thyroglobulin expression to develop inflammation in miniature dachshunds
Source: Front Vet Sci. 2023 Jul 14;10:1192888. doi: 10.3389/fvets.2023.1192888 (PMC10375717; doi:10.3389/fvets.2023.1192888)
Supplement: Supplementary Table 3 — Case details of MDs recruited for serum TG evaluation. [file Table_3.XLSX]

## Sheet: Supple table 3
Supplementary Table 3
Case details of MDs recruited for serum TG evaluation.
	MD-ICRP (n=22)		MD-Control (n=22)
Sex	Male (intact)	12 (6)	Male (intact)	9 (5)
	Female (intact)	10 (3)	Female (intact)	13 (2)
Age	6- 14 (median 9.5 years)		8- 16 (median 13 years)
Serum TG Concentration	7.54-42.18 (mean 16.22ng/ml)		8.79-22.22 (mean 14.95ng/ml)
Anti-inflammatory	Yes	11	Yes	4
	No	11	No	18
Types of Medications	Prednisolone	11	None	9
	None	9	Antibiotics	3
	Cyclosporin	1	Antiemetics	2
	Antibiotics	1	Prednisolone	2
			Zonisamide	2
			Carprofen	1
			Meloxicam	1
			Trilostane	1
			Ursodiol	1
